# Supplementary material for: An assessment of remotely sensed environmental variables on Dengue epidemiology in Central India
Source: PLoS Negl Trop Dis. 2022 Oct 17;16(10):e0010859. doi: 10.1371/journal.pntd.0010859 (PMC9612820; doi:10.1371/journal.pntd.0010859)
Supplement: S1 Data — (XLSX) [file pntd.0010859.s001.xlsx]

## Sheet: Fig 2
Month	2012	2013	2014	2015	2016	2017	2018	2019
January	0	1	1	3	0	7	2	8
February	5	1	0	0	3	1	2	12
March	2	1	0	0	3	1	0	12
April	6	0	0	0	4	1	1	3
May	4	0	0	1	2	2	0	6
June	1	1	4	4	3	6	3	11
July	2	3	54	7	4	7	2	12
August	2	17	27	10	33	57	35	75
September	14	32	86	71	113	240	89	335
October	44	62	274	89	275	382	275	486
November	26	32	229	36	200	357	74	569
December	8	8	31	11	21	33	132	176
Total	114	158	706	232	661	1094	615	1705

## Sheet: Fig 4
Year_Week	Rainfall (mm)	RH (%)	Max Temp (deg C)	Min Temp (deg C)	Temp Range (deg C)	Avg Temp (deg C)	Dengue Cases	Absolute Humidity (g/m3)
2012_01	0.295714	55.24	26.4443	11.3829	15.0614	18.9136	0	12.9309
2012_02	0	33.0029	25.07	7.40714	17.6629	16.2386	0	10.9317
2012_03	0	33.2357	25.7429	8.44143	17.3014	17.0921	0	11.6086
2012_04	0.162857	44.1914	26.4843	10.8171	15.6671	18.6507	0	12.7292
2012_05	0.0542857	36.9271	26.9757	9.73857	17.2371	18.3571	0	12.5132
2012_06	0	23.8443	27.8071	9.29429	18.5129	18.5507	1	12.8521
2012_07	0	29.3743	30.6371	11.6329	19.0043	21.135	3	14.8488
2012_08	0	18.8657	34.5814	13.8257	20.7557	24.2036	0	17.8825
2012_09	0	15.66	33.5	13.6014	19.8986	23.5507	1	17.1965
2012_10	0	14.7043	32.7386	13.1329	19.6057	22.9357	1	16.7785
2012_11	0.0171429	13.6343	34.7914	14.2743	20.5171	24.5329	0	18.3147
2012_12	0	9.46714	38.0171	16.2971	21.72	27.1571	0	21.3221
2012_13	0	13.2557	39.0829	19.4	19.6829	29.2414	1	24.0639
2012_14	0.0157143	16.4357	40.3586	23.34	17.0186	31.8493	2	27.9006
2012_15	0.125714	17.4343	40.6257	23.37	17.2557	31.9979	2	28.1351
2012_16	0.321429	24.4729	38.57	23.9243	14.6457	31.2471	2	26.9545
2012_17	0.00142857	20.2086	39.8486	23.2914	16.5571	31.57	0	27.4557
2012_18	0.317143	15.3529	40.3229	23.1929	17.13	31.7579	0	27.7592
2012_19	0.807143	29.7229	40.5343	26.77	13.7643	33.6521	0	30.8811
2012_20	0.00857143	22.3671	41.8871	26.78	15.1071	34.3336	0	32.0703
2012_21	0.08	18.6	43.4243	28.64	14.7843	36.0321	2	35.2119
2012_22	0.00571429	21.3671	43.8657	28.94	14.9257	36.4029	2	35.9622
2012_23	0.351429	33.5286	39.6714	27.7086	11.9629	33.69	0	30.9923
2012_24	7.33286	56.1629	37.14	26.2914	10.8486	31.7157	1	27.7008
2012_25	1.92143	57.5157	36.2929	25.34	10.9529	30.8164	0	26.3105
2012_26	1.57857	50.3786	37.9514	25.8843	12.0671	31.9179	0	27.997
2012_27	7.72857	69.0414	33.9386	25.3686	8.57	29.6536	1	24.7059
2012_28	14.3	78.7414	31.5214	23.8914	7.63	27.7064	1	21.9926
2012_29	3.01714	74.7871	32.3143	24.5014	7.81286	28.4079	0	22.8937
2012_30	20.8957	84.8814	30.0386	24.0643	5.97429	27.0514	0	21.1764
2012_31	15.4471	87.0171	28.7229	23.2543	5.46857	25.9886	0	19.888
2012_32	39.7286	91.7971	27.5986	23.3286	4.27	25.4636	1	19.2609
2012_33	9.20143	90.7757	28.1814	22.7514	5.43	25.4664	0	19.2594
2012_34	15.4014	89.7129	28.6129	22.8957	5.71714	25.7543	0	19.6128
2012_35	8.75571	85.9814	30.1	23.5829	6.51714	26.8414	3	20.8989
2012_36	11.1671	89.9671	28.7614	23.7629	4.99857	26.2621	1	20.1942
2012_37	2.98429	88.4771	28.7314	22.8171	5.91429	25.7743	4	19.6208
2012_38	0.64	82.6714	29.2571	21.5357	7.72143	25.3964	3	19.18
2012_39	0.817143	77.4757	29.6143	19.9186	9.69571	24.7664	4	18.4762
2012_40	0.348571	72.8229	31.0471	20.5543	10.4929	25.8007	7	19.6507
2012_41	0.0371429	63.6271	30.6843	17.9386	12.7457	24.3114	7	17.9841
2012_42	0	63.3386	31.0443	18.9157	12.1286	24.98	7	18.712
2012_43	0	64.2286	29.9471	16.8514	13.0957	23.3993	13	17.0481
2012_44	0.0614286	61.7129	29.6043	14.5286	15.0757	22.0664	17	15.7037
2012_45	0.00571429	57.13	28.9643	14.6857	14.2786	21.825	8	15.4839
2012_46	0	50.5643	29.0471	12.3414	16.7057	20.6943	5	14.4601
2012_47	0	50.0157	28.4429	10.5714	17.8714	19.5071	1	13.4167
2012_48	0	47.1086	29.5129	11.3371	18.1757	20.425	5	14.2039
2012_49	0	43.7371	29.91	11.8814	18.0286	20.8957	4	14.6576
2012_50	0.0614286	41.5729	29.4814	13.3943	16.0871	21.4379	1	15.1647
2012_51	0	37.0857	28.3486	10.4843	17.8643	19.4164	3	13.3615
2012_52	0	25.55	27.44	7.29286	20.1471	17.3664	0	11.7437
2012_53	0.05	38.795	29.595	11.76	17.835	20.6775	0	12.7958
2013_01	0.046	32.998	27.052	8.534	18.518	17.793	0	12.7958
2013_02	0	22.9	26.3529	6.72571	19.6271	16.5393	0	11.2294
2013_03	0.0771429	35.26	29.4771	12.1914	17.2857	20.8343	0	14.6409
2013_04	0.11	27.9	25.01	8.24429	16.7657	16.6271	0	11.1978
2013_05	0	25.0057	28.4314	10.4171	18.0143	19.4243	1	13.4133
2013_06	1.62857	46.0514	28.5214	13.7843	14.7371	21.1529	1	14.9531
2013_07	2.33714	55.7486	28.5114	15.0743	13.4371	21.7929	0	15.502
2013_08	0.484286	45.0971	29.1357	11.2771	17.8586	20.2064	0	14.2082
2013_09	0.00714286	31.15	32.1143	12.5671	19.5471	22.3407	0	16.0037
2013_10	0	15.7757	34.9657	13.5943	21.3714	24.28	0	17.9808
2013_11	1.99286	24.31	35.3986	17.6257	17.7729	26.5121	1	20.5066
2013_12	0.447143	33.59	35.2157	17.3029	17.9129	26.2593	0	20.2137
2013_13	0.278571	25.2857	36.2214	19.43	16.7914	27.8257	0	22.1548
2013_14	0.102857	20.7071	37.5457	20.0143	17.5314	28.78	0	23.4145
2013_15	0	16.55	40.3914	22.2043	18.1871	31.2979	0	27.044
2013_16	3.32714	25.0329	38.4886	22.6271	15.8614	30.5579	0	26.0414
2013_17	1.12286	41.9329	37.4914	22.2486	15.2429	29.87	0	25.0514
2013_18	0	18.6314	42.3914	24.2229	18.1686	33.3071	0	30.3006
2013_19	0	16.9371	42.8243	26.4571	16.3671	34.6407	0	32.6189
2013_20	0.00285714	18.1671	43	27.5414	15.4586	35.2707	0	33.8517
2013_21	0	17.6571	44.7057	28.6543	16.0514	36.68	0	36.5084
2013_22	0.158571	22.7529	42.88	28.97	13.91	35.925	0	35.0155
2013_23	7.34	47.7643	38.7043	27.5757	11.1286	33.14	0	30.1405
2013_24	9.35429	72.6686	32.59	25.07	7.52	28.83	0	23.4839
2013_25	9.84714	77.22	31.3871	24.1443	7.24286	27.7657	1	22.0707
2013_26	37.2186	84.9	30.0786	24.0129	6.06571	27.0457	0	21.1805
2013_27	15.6857	86.3314	30.4771	23.5886	6.88857	27.0329	1	21.1308
2013_28	8.17714	87.9543	29.3214	24.08	5.24143	26.7007	0	20.7283
2013_29	9.51	88.04	30.5857	24.5343	6.05143	27.56	0	21.806
2013_30	24.7714	90.2543	29.05	23.9643	5.08571	26.5071	2	20.5023
2013_31	26.6086	91.8443	28.5357	23.3386	5.19714	25.9371	0	19.8237
2013_32	8.76714	90.3429	28.2286	23.1914	5.03714	25.71	2	19.5479
2013_33	6.00286	89.4857	28.9357	23.0829	5.85286	26.0093	3	19.8914
2013_34	33.9457	92.8714	27.59	23.3757	4.21429	25.4829	7	19.2913
2013_35	0.818571	87.7857	29.41	22.7686	6.64143	26.0893	5	19.9863
2013_36	0.438571	83.2771	29.86	22.1057	7.75429	25.9829	5	19.863
2013_37	0.46	78.3957	30.8243	22.3157	8.50857	26.57	7	20.561
2013_38	3.96	83.0486	30.29	22.34	7.95	26.315	8	20.268
2013_39	3.17857	84.7243	29.3543	22.2557	7.09857	25.805	10	19.6569
2013_40	3.41857	85.0729	29.4614	22.2214	7.24	25.8414	15	19.6964
2013_41	4.60857	85.0857	29.01	21.4071	7.60286	25.2086	12	18.9667
2013_42	0.572857	76.1357	30.0329	19.6257	10.4071	24.8293	5	18.5441
2013_43	0.254286	72.8829	29.2286	18.5086	10.72	23.8686	21	17.5488
2013_44	0	62.6086	29.2457	16.5571	12.6886	22.9014	14	16.5183
2013_45	0.1	66.8329	28.4314	16.1486	12.2829	22.29	6	15.9173
2013_46	0	60.3071	27.2257	12.4043	14.8214	19.815	9	13.6973
2013_47	0	53.2814	28.4929	10.8129	17.68	19.6529	7	13.5346
2013_48	0.00142857	53.0414	29.2414	12.4643	16.7771	20.8529	7	14.5848
2013_49	0.182857	54.1571	28.2643	12.0486	16.2157	20.1564	3	13.9919
2013_50	0	44.8829	27.8943	9.63143	18.2629	18.7629	1	12.8054
2013_51	0	42.1229	27.6371	10.3529	17.2843	18.995	1	13.0087
2013_52	0.04	58.0543	26.2443	11.2829	14.9614	18.7636	2	12.8099
2013_53	0.696667	63.4567	26.2533	12.72	13.5333	19.4867	1	13.4109
2014_01	1.3025	61.5375	26.8775	12.115	14.7625	19.4962	0	13.4109
2014_02	0.42	56.4386	25.9786	9.51857	16.46	17.7486	1	12.0598
2014_03	0.0914286	51.57	26.5386	10.7457	15.7929	18.6421	0	12.7967
2014_04	5.20286	66.6186	25.5543	12.9243	12.63	19.2393	0	13.2599
2014_05	0	47.6943	25.6429	8.03286	17.61	16.8379	0	11.3414
2014_06	0	45.0443	29.3829	12.1243	17.2586	20.7536	0	14.5369
2014_07	0.18	42.8271	26.1814	9.92143	16.26	18.0514	0	12.2787
2014_08	0.211429	36.0157	28.5629	11.8043	16.7586	20.1836	0	14.1408
2014_09	5.91	58.6957	28.6143	14.9229	13.6914	21.7686	0	15.4509
2014_10	0.105714	49.1629	28.2157	11.9557	16.26	20.0857	0	13.9548
2014_11	0.75	55.1829	31.2171	15.65	15.5671	23.4336	0	17.1123
2014_12	0	26.4229	36.3729	16.1257	20.2471	26.2493	0	20.187
2014_13	0.01	23.5371	38.4486	20.3871	18.0614	29.4179	0	24.2905
2014_14	0	19.5386	38.9471	20.6943	18.2529	29.8207	0	24.8518
2014_15	0.00142857	15.08	39.4257	20.88	18.5457	30.1529	0	25.3444
2014_16	0.611429	19.6486	40.6086	22.98	17.6286	31.7943	0	27.8403
2014_17	0.204286	22.3543	40.2714	24.1471	16.1243	32.2093	0	28.4803
2014_18	0.0328571	15.0829	43.0571	26.2586	16.7986	34.6579	0	32.6576
2014_19	0.388571	20.7057	41.19	26.4771	14.7129	33.8336	0	31.1965
2014_20	0.222857	26.2586	39.9857	26.6486	13.3371	33.3171	0	30.2958
2014_21	0.0442857	19.0714	42.8386	28.5714	14.2671	35.705	0	34.5965
2014_22	0.33	21.6014	43.9371	29.1686	14.7686	36.5529	0	36.2618
2014_23	0.01	17.9757	45.4871	30.0786	15.4086	37.7829	1	38.7688
2014_24	2.66143	33.45	41.6543	28.4429	13.2114	35.0486	0	33.5073
2014_25	1.53143	45.4786	39.0314	27.49	11.5414	33.2607	2	30.2043
2014_26	0.17	38.2157	40.4529	27.3343	13.1186	33.8936	1	31.2922
2014_27	1.08571	35.7429	40.4914	28.4729	12.0186	34.4821	0	32.3252
2014_28	10.5071	56.7943	36.7243	26.1757	10.5486	31.45	17	27.3327
2014_29	21.7186	83.7886	30.6471	24.5714	6.07571	27.6093	18	21.8697
2014_30	21.6971	85.4929	29.1286	23.0957	6.03286	26.1121	11	20.0353
2014_31	9.88286	87.7371	29.4071	23.8343	5.57286	26.6207	9	20.6211
2014_32	16.9	90.5457	27.7214	22.95	4.77143	25.3357	4	19.115
2014_33	3.99857	87.4771	29.0543	22.7657	6.28857	25.91	9	19.7739
2014_34	2.67429	81.3814	30.8214	22.95	7.87143	26.8857	4	20.9605
2014_35	7.09286	86.3186	29.5343	23.0943	6.44	26.3143	7	20.2507
2014_36	8.16857	88.1986	28.9571	23.1429	5.81429	26.05	18	19.9432
2014_37	8.76	89.72	28.7157	23.0771	5.63857	25.8964	16	19.7839
2014_38	2.78857	83.7914	29.9243	21.5271	8.39714	25.7257	16	19.5558
2014_39	1.31857	81.1543	29.3229	19.7186	9.60429	24.5207	22	18.2072
2014_40	0.178571	73.5643	30.7357	20.1271	10.6086	25.4314	31	19.2193
2014_41	0.932857	73.3943	30.4571	20.2871	10.17	25.3721	72	19.1549
2014_42	1.05857	73.25	29.6171	18.8343	10.7829	24.2257	89	17.8907
2014_43	0.105714	61.9843	30.3786	19.2943	11.0843	24.8364	30	18.554
2014_44	0.00285714	57.2729	30.35	17.74	12.61	24.045	80	17.72
2014_45	0	55.6043	31.1286	16.41	14.7186	23.7693	58	17.404
2014_46	0.0357143	61.8529	29.89	17.31	12.58	23.6	66	17.2298
2014_47	0.00142857	46.9543	29.5086	15.3286	14.18	22.4186	52	16.0551
2014_48	0	41.4643	30.4471	13.4929	16.9543	21.97	39	15.6108
2014_49	0	37.5657	29.8329	12.96	16.8729	21.3964	16	15.0866
2014_50	2.41286	42.65	28.76	12.89	15.87	20.825	12	14.5537
2014_51	0.275714	51.82	22.8157	6.82143	15.9943	14.8186	4	10.0017
2014_52	0	42.8129	25.5286	6.76571	18.7629	16.1471	1	10.8713
2014_53	2.9575	44.96	23.805	6.16	17.645	14.9825	0	10.2931
2015_01	7.38	83.3733	20.0967	11.2733	8.82333	15.685	1	10.2931
2015_02	0.00428571	48.1229	24.3686	7.34429	17.0243	15.8564	1	10.672
2015_03	0	49.6514	25.02	7.14857	17.8714	16.0843	1	10.8236
2015_04	0.912857	61.4257	23.5729	9.07286	14.5	16.3229	0	10.9957
2015_05	1.49714	64.6571	23.3143	10.0471	13.2671	16.6807	0	11.2462
2015_06	0.211429	48.0871	28.5086	10.4157	18.0929	19.4621	0	13.4007
2015_07	0.665714	52.4543	28.32	12.5229	15.7971	20.4214	0	14.2244
2015_08	0.0128571	30.4714	32.7786	13.4786	19.3	23.1286	0	16.7507
2015_09	0.0628571	25.66	33.3543	15.0914	18.2629	24.2229	0	17.9353
2015_10	2.62714	49.7571	27.4514	12.2957	15.1557	19.8736	0	13.7676
2015_11	3.30143	45.0371	31.2043	16.0443	15.16	23.6243	0	17.2739
2015_12	0.997143	47.8	31.6857	14.4971	17.1886	23.0914	0	16.7282
2015_13	0.0342857	32.6943	38.1286	19.62	18.5086	28.8743	0	23.5572
2015_14	0.0842857	26.7829	36.9557	20.6743	16.2814	28.815	0	23.4852
2015_15	0.298571	30.4471	37.5757	21.7557	15.82	29.6657	0	24.6631
2015_16	0.662857	41.73	34.3214	21.2771	13.0443	27.7993	0	22.4122
2015_17	0	17.2257	42.1614	24.3557	17.8057	33.2586	0	30.1998
2015_18	0.00142857	15.8843	42.54	24.8043	17.7357	33.6721	0	30.9022
2015_19	0.07	14.2071	43.2129	26.5629	16.65	34.8879	0	33.1018
2015_20	0.07	14.2071	43.2129	26.5629	16.65	34.8879	0	33.5914
2015_21	0.0114286	19.2614	44.72	28.6186	16.1014	36.6693	1	36.4916
2015_22	0.841429	25.3043	43.9214	28.8171	15.1043	36.3693	0	35.8732
2015_23	0.02	23.1157	42.6729	29.0129	13.66	35.8429	1	34.8671
2015_24	2.89	39.2914	39.5629	28.8714	10.6914	34.2171	2	32.0765
2015_25	15.8643	67.4629	34.1743	24.9557	9.21857	29.565	0	24.4931
2015_26	9.35714	73.7614	33.0829	24.5871	8.49571	28.835	0	23.5329
2015_27	1.47857	67.5886	34.2771	23.8	10.4771	29.0386	4	23.7445
2015_28	9.51286	69.5886	33.58	24.0486	9.53143	28.8143	0	23.4741
2015_29	17.0829	77.8029	31.3986	23.8171	7.58143	27.6079	2	21.8778
2015_30	45.4757	89.8629	28.8771	24.2214	4.65571	26.5493	1	20.5439
2015_31	11.5329	86.9343	28.7786	22.4714	6.30714	25.625	2	19.4454
2015_32	16.8786	89.1257	29.1571	23.2243	5.93286	26.1907	2	20.1068
2015_33	19.4057	89.3214	29.1771	23.5457	5.63143	26.3614	3	20.3086
2015_34	9.30286	88.7843	28.9414	22.88	6.06143	25.9107	1	19.7735
2015_35	2.61857	85.7629	29.5429	22.1614	7.38143	25.8521	2	19.7031
2015_36	4.38714	83.51	29.63	21.66	7.97	25.645	10	19.4673
2015_37	0.281429	77.7443	30.93	20.8371	10.0929	25.8836	11	19.748
2015_38	5.64714	81.4414	30.8371	22.8786	7.95857	26.8579	18	20.9086
2015_39	0.805714	80.22	29.2757	20.2643	9.01143	24.77	21	18.4986
2015_40	0.0271429	69.9486	31.1343	19.8043	11.33	25.4693	18	19.2932
2015_41	0	56.57	32.8314	20.0271	12.8043	26.4293	31	20.4102
2015_42	0.00142857	54.4986	33.4486	19.27	14.1786	26.3593	17	20.3072
2015_43	0	50.2443	34.5157	20.6771	13.8386	27.5964	11	21.8372
2015_44	1.23714	63.7514	30.0729	18.4743	11.5986	24.2736	24	18.0503
2015_45	0	54.95	31.5871	18.9114	12.6757	25.2493	9	19.0696
2015_46	0.00428571	50.6643	32.3871	18.7971	13.59	25.5921	9	19.4145
2015_47	0	39.1471	31.8143	14.8157	16.9986	23.315	8	16.9874
2015_48	0	37.8957	30.2486	16.4214	13.8271	23.335	10	16.955
2015_49	0.00714286	39.7457	31.3714	15.8243	15.5471	23.5979	6	17.3318
2015_50	0	25.6829	30.63	12.6214	18.0086	21.6257	0	15.3127
2015_51	0	20.59	27.6514	8.56	19.0914	18.1057	2	12.3038
2015_52	0	24.9186	25.6057	7.57571	18.03	16.5907	1	11.2013
2015_53	0	21.838	31.524	13.126	18.398	22.325	2	15.5904
2016_01	0	28.075	30.025	11.685	18.34	20.855	0	15.5904
2016_02	0.0371429	27.1571	29.3157	12.4986	16.8171	20.9071	0	14.641
2016_03	0.00714286	27.7143	29.1457	12.3614	16.7843	20.7536	0	14.4997
2016_04	2.01286	49.6886	23.7871	8.80429	14.9829	16.2957	0	11.0411
2016_05	0	29.0957	29.8243	10.0414	19.7829	19.9329	0	13.9068
2016_06	0	27.23	30.64	11.8143	18.8257	21.2271	0	14.9837
2016_07	0	24.1871	30.2129	11.5814	18.6314	20.8971	1	14.6273
2016_08	0.0157143	32.8686	32.8129	16.7486	16.0643	24.7807	2	18.5977
2016_09	0	15.7357	33.8829	15.4771	18.4057	24.68	0	18.3983
2016_10	0.0585714	23.3557	35.5243	17.7457	17.7786	26.635	2	20.7151
2016_11	0.357143	25.1857	36.1929	19.4443	16.7486	27.8186	0	22.1346
2016_12	0.305714	30.0857	34.5543	18.2129	16.3414	26.3836	0	20.4016
2016_13	0	13.5486	38.7286	18.42	20.3086	28.5743	1	23.1545
2016_14	0.0271429	17.4757	39.6829	21.2014	18.4814	30.4421	0	25.7834
2016_15	0	20.7171	40.1571	24.1086	16.0486	32.1329	0	28.385
2016_16	0	16.11	41.3443	22.9143	18.43	32.1293	2	28.3862
2016_17	0	17.48	41.67	25.1386	16.5314	33.4043	2	30.4644
2016_18	0.00142857	17.4071	41.46	25.1557	16.3043	33.3079	0	30.3001
2016_19	0.565714	21.0971	41.4443	26.1957	15.2486	33.82	0	31.1772
2016_20	0.891429	25.4743	42.3029	27.5257	14.7771	34.9143	2	33.1486
2016_21	0	17.3029	45.8757	29.5	16.3757	37.6879	0	38.5681
2016_22	0.0285714	33.05	42.5343	27.6	14.9343	35.0671	0	33.389
2016_23	0.415714	27.6343	42.6043	29.6186	12.9857	36.1114	0	35.4608
2016_24	1.70143	28.0929	43.4529	29.7971	13.6557	36.625	0	36.4318
2016_25	3.35143	40.9971	39.6386	27.9343	11.7043	33.7864	0	31.1716
2016_26	7.85429	70.6286	33.4086	25.9871	7.42143	29.6979	2	24.7339
2016_27	13.6657	75.4057	33.1429	25.0371	8.10571	29.09	1	23.8258
2016_28	55.4414	88.3086	29.0257	24.2257	4.8	26.6257	0	20.6301
2016_29	23.2314	90.5329	28.7814	23.6671	5.11429	26.2243	2	20.1509
2016_30	7.19143	85.9657	29.6486	23.2729	6.37571	26.4607	2	20.4351
2016_31	9.21714	88.43	29.3329	23.6843	5.64857	26.5086	0	20.4847
2016_32	28.5471	91.92	27.6971	23.42	4.27714	25.5586	4	19.3689
2016_33	16.4843	92.28	27.3	22.6771	4.62286	24.9886	8	18.7289
2016_34	17.5386	89.85	27.7543	22.1857	5.56857	24.97	6	18.7252
2016_35	8.92286	89.6086	28.3129	22.3443	5.96857	25.3286	6	19.1208
2016_36	8.24143	88.8357	28.9586	23.0529	5.90571	26.0057	17	19.8922
2016_37	0.0114286	85.8171	28.4429	20.8771	7.56571	24.66	16	18.3573
2016_38	2.64857	84.5914	29.7971	22.3386	7.45857	26.0679	20	19.9613
2016_39	5.66571	85.7071	29.5971	22.7686	6.82857	26.1829	33	20.0936
2016_40	3.53857	84.3886	29.4586	21.3914	8.06714	25.425	44	19.2158
2016_41	3.73143	85.4357	29.5857	22.4029	7.18286	25.9943	75	19.8696
2016_42	0.115714	73.4086	29.6886	18.5971	11.0914	24.1429	47	17.8332
2016_43	0	61.4143	29.9286	17.5243	12.4043	23.7264	82	17.3705
2016_44	0	62.3071	28.8714	15.1314	13.74	22.0014	61	15.6383
2016_45	0	61.5343	27.5414	13.4586	14.0829	20.5	50	14.2655
2016_46	0	46.0543	29.0429	13.2071	15.8357	21.125	84	14.8276
2016_47	0	47.6586	28.6843	12.4714	16.2129	20.5779	32	14.3353
2016_48	0	40.1829	29.6629	13.8786	15.7843	21.7707	27	15.4251
2016_49	0	47.9557	29.5871	12.0829	17.5043	20.835	15	14.5751
2016_50	0	47.4914	27.7343	9.49286	18.2414	18.6136	7	12.6844
2016_51	0	44.3443	28.2714	9.68857	18.5829	18.98	3	12.9795
2016_52	0	35.4114	28.2771	10.3714	17.9057	19.3243	2	13.2805
2016_53	0	30.7043	28.2029	8.90857	19.2943	18.5557	3	12.6721
2017-01	0	38.2486	27.1886	9.94286	17.2457	18.5657	5	12.6776
2017-02	0.00285714	34.6943	24.5043	7.70429	16.8	16.1043	1	12.483
2017-03	0.0185714	39.6343	27.7843	11.0157	16.7686	19.4	0	13.3328
2017-04	0.264286	37.3471	29.9314	12.4514	17.48	21.1914	1	14.9502
2017-05	0	24.0257	31.5143	11.2529	20.2614	21.3836	0	15.0808
2017-06	0.614286	24.4186	30.0429	11.4929	18.55	20.7679	1	14.5369
2017-07	0.00285714	34.6043	32.4886	14.9229	17.5657	23.7057	0	17.3511
2017-08	0	16.7886	33.9543	14.7	19.2543	24.3271	0	17.8285
2017-09	0	18.5229	35.0586	15.9971	19.0614	25.5279	0	19.3506
2017-10	0.0371429	23.06	32.7171	16.0457	16.6714	24.3814	0	18.0751
2017-11	0.02	14.7886	33.2957	13.5829	19.7129	23.4393	0	17.1972
2017-12	0.261429	21.4071	37.4557	19.5814	17.8743	28.5186	1	23.1699
2017-13	0	14.9771	41.6229	22.8571	18.7657	32.24	0	28.5363
2017-14	0	17.3514	40.2714	22.47	17.8014	31.3707	0	27.181
2017-15	0	7.85	41.4529	21.83	19.6229	31.6414	0	27.7252
2017-16	0	14.5386	43.0643	24.8843	18.18	33.9743	0	31.4401
2017-17	0	19.0443	40.1043	23.6514	16.4529	31.8779	1	27.9327
2017-18	0.0142857	16.8371	42.3557	26.4214	15.9343	34.3886	0	32.2214
2017-19	0.295714	17.1571	44.0357	28.6157	15.42	36.3257	2	35.8115
2017-20	0.0142857	19.4586	43.5357	29.1057	14.43	36.3207	0	35.8155
2017-21	0.0128571	21.7529	43.8129	29.4971	14.3157	36.655	0	36.5612
2017-22	0.987143	32.4157	41.9729	29.3629	12.61	35.6679	0	34.5611
2017-23	5.65714	54.7557	37.3557	27.2843	10.0714	32.32	0	29.0407
2017-24	4.34429	53.2229	38.63	25.9543	12.6757	32.2921	0	28.6087
2017-25	4.46429	59.1257	36.5043	25.1329	11.3714	30.8186	5	26.3068
2017-26	6.32143	70.0471	33.5643	24.9629	8.60143	29.2636	1	24.097
2017-27	2.11571	65.6229	34.2386	24.0386	10.2	29.1386	0	23.8949
2017-28	15.8129	76.8929	31.2686	24.0071	7.26143	27.6379	2	21.9128
2017-29	15.6043	84.2171	30.1429	23.8871	6.25571	27.015	1	21.1051
2017-30	17.0657	85.9629	28.8743	22.7457	6.12857	25.81	4	19.6702
2017-31	1.36286	81.9029	30.5829	22.8529	7.73	26.7179	5	20.736
2017-32	2.80714	84.6157	29.4843	23.2343	6.25	26.3593	11	20.3146
2017-33	4.17857	82.1271	30.6057	22.64	7.96571	26.6229	7	20.6223
2017-34	3.84429	83.8557	30.5643	23.4843	7.08	27.0243	13	21.1226
2017-35	11.4457	85.5143	29.8143	22.8043	7.01	26.3093	25	20.2571
2017-36	1.56	79.7671	30.4414	21.7971	8.64429	26.1193	30	20.0293
2017-37	9.58857	84.5086	29.8986	23.2857	6.61286	26.5921	49	20.5907
2017-38	13.4371	81.0957	30.4371	22.0243	8.41286	26.2307	70	20.1579
2017-39	0	74.59	31.2486	20.5686	10.68	25.9086	87	19.7724
2017-40	0.0785714	67.8157	31.6571	20.48	11.1771	26.0686	55	19.9656
2017-41	1.23286	75.0029	30.9043	21.9843	8.92	26.4443	93	20.4066
2017-42	0.0414286	60.0971	32.1786	18.3114	13.8671	25.245	63	19.0435
2017-43	0.00142857	48.6529	32.1986	16.1386	16.06	24.1686	129	17.8516
2017-44	0	49.4857	31.2071	15.5286	15.6786	23.3679	95	17.0014
2017-45	0	46.0557	30.4086	15.0014	15.4071	22.705	140	16.3275
2017-46	0	50.6157	29.3671	14.9486	14.4186	22.1579	88	15.8106
2017-47	0	46.0357	29.19	13.8057	15.3843	21.4979	61	15.1964
2017-48	0	31.0157	29.6029	12.3314	17.2714	20.9671	20	14.6885
2017-49	0.0214286	41.1771	27.9843	12.9057	15.0786	20.445	6	14.2337
2017-50	0	44.9686	28.9429	13.9357	15.0071	21.4393	8	15.1157
2017-51	0	26.14	27.0786	11.9271	15.1514	19.5029	9	13.4225
2017-52	0	21.3043	28.6957	9.59571	19.1	19.1457	4	13.1231
2017-53	0	28.64	27.08	9.69	17.39	18.385	0	12.1429
2018_01	0	26.3217	26.74	8.905	17.835	17.8225	1	12.1429
2018_02	0	23.7257	27.8286	10.0786	17.75	18.9536	1	13.0147
2018_03	0	25.4343	30.1314	13.1057	17.0257	21.6186	0	15.2906
2018_04	0	23.6671	27.9357	9.99857	17.9371	18.9671	0	13.0152
2018_05	0	19.0971	31.2314	13.6357	17.5957	22.4336	0	16.1001
2018_06	0	26.7343	30.6829	13.9857	16.6971	22.3343	1	15.9594
2018_07	1.37714	42.5857	29.1686	13.7129	15.4557	21.4407	0	15.1562
2018_08	0	23.5543	33.5957	16.4443	17.1514	25.02	1	18.8075
2018_09	0	23.1643	35.2914	18.2529	17.0386	26.7721	0	20.842
2018_10	0.2	24.8271	35.0214	18.7586	16.2629	26.89	0	20.9636
2018_11	0.00857143	18.09	36.64	19.4143	17.2257	28.0271	0	22.4244
2018_12	0.0142857	22.2671	35.9614	19.6286	16.3329	27.795	0	22.1364
2018_13	0	10.4657	39.5314	19.7471	19.7843	29.6393	0	24.6047
2018_14	0	14.8071	40.3486	21.7271	18.6214	31.0379	0	26.6624
2018_15	0.361429	21.9043	39.67	24.1029	15.5671	31.8864	1	27.9595
2018_16	0	17.0257	41.5729	24.5643	17.0086	33.0686	0	29.8815
2018_17	0	10.8357	42.1786	23.5529	18.6257	32.8657	0	29.6512
2018_18	0.0357143	17.9871	43.6014	27.0271	16.5743	35.3143	0	33.8797
2018_19	0	17.7629	42.7214	27.4186	15.3029	35.07	0	33.4665
2018_20	0.04	16.43	43.4286	28.6357	14.7929	36.0321	0	35.2217
2018_21	0.137143	15.1557	44.4843	28.8157	15.6686	36.65	0	36.4324
2018_22	0.895714	21.06	44.5986	29.1671	15.4314	36.8829	0	36.896
2018_23	4.30714	31.54	42.9	29.5057	13.3943	36.2029	0	35.616
2018_24	2.45714	52.9686	37.9229	25.7386	12.1843	31.8307	0	27.88
2018_25	3.41857	53.4729	37.7871	26.2814	11.5057	32.0343	1	28.1968
2018_26	7.5	67.1143	34.0471	24.6457	9.40143	29.3464	2	24.239
2018_27	14.8871	73.2314	32.6829	24.0857	8.59714	28.3843	1	22.8799
2018_28	12.5429	82.0257	31.2871	24.2343	7.05286	27.7607	0	22.0937
2018_29	19	86.3229	30.3129	24.1	6.21286	27.2064	0	21.3457
2018_30	14.3771	89.3357	28	23.1357	4.86429	25.5679	0	19.3785
2018_31	0.174286	84.6271	29.2286	22.7443	6.48429	25.9864	2	19.8633
2018_32	6.50143	85.6357	29.3986	22.99	6.40857	26.1943	8	20.1057
2018_33	6.05571	87.75	29.1457	23.5157	5.63	26.3307	8	20.2878
2018_34	18.8429	91.2329	27.82	23.0771	4.74286	25.4486	7	19.2518
2018_35	6.64714	90.3857	27.3343	22.27	5.06429	24.8021	12	18.52
2018_36	9.55286	89.6386	27.1843	21.3014	5.88286	24.2429	14	17.9152
2018_37	0.698571	85.1871	28.7486	20.4686	8.28	24.6086	19	18.3001
2018_38	4.59857	81.0986	29.9129	20.49	9.42286	25.2014	20	18.962
2018_39	0.19	75.9657	30.1214	20.4186	9.70286	25.27	29	19.038
2018_40	0.318571	64.9157	31.4229	20.6871	10.7357	26.055	36	19.945
2018_41	0	66.92	31.0543	19.43	11.6243	25.2421	48	19.0247
2018_42	0.00428571	57.7786	31.5	18.4671	13.0329	24.9836	73	18.7182
2018_43	0	51.3671	31.9614	17.0343	14.9271	24.4979	78	18.1956
2018_44	0	59.2057	31.1986	16.0271	15.1714	23.6129	48	17.257
2018_45	0.0142857	47.5686	30.7171	13.9457	16.7714	22.3314	0	16.0703
2018_46	0	39.2671	31.3071	14.5086	16.7986	22.9079	27	16.5425
2018_47	0	44.5714	31.34	15.4343	15.9057	23.3871	42	17.0325
2018_48	0	44.9	29.2943	12.8329	16.4614	21.0636	14	14.7761
2018_49	0.00571429	42.3286	28.0529	12.05	16.0029	20.0514	47	13.8766
2018_50	0.0157143	43.5	26.7943	10.18	16.6143	18.4871	4	12.6192
2018_51	0	29.36	26.2657	7.53571	18.73	16.9007	59	11.3958
2018_52	0	26.0443	26.4371	7.90143	18.5357	17.1693	1	11.6996
2018_53	0	16.86	26.46	5.67	20.79	16.065	6	12.3223
2019_01	0	19.24	28.352	9.44	18.912	18.896	2	12.3223
2019_02	0	31.9714	25.7571	7.42	18.3371	16.5886	2	11.1945
2019_03	0	22.6114	27.6957	9.14571	18.55	18.4207	3	12.5673
2019_04	0.0957143	33.2429	27.3857	10.66	16.7257	19.0229	1	13.0797
2019_05	0	23.8443	25.45	7.05	18.4	16.25	1	11.0356
2019_06	0.135714	29.8257	28.3457	11.5057	16.84	19.9257	1	13.9878
2019_07	0.175714	25.3771	29.8129	11.0243	18.7886	20.4186	4	14.3996
2019_08	0.0985714	25.82	33.1357	14.9914	18.1443	24.0636	4	17.892
2019_09	0.01	24.9014	29.7714	13.0229	16.7486	21.3971	3	15.1157
2019_10	0.942857	32.1814	31.3714	14.0443	17.3271	22.7079	4	16.3667
2019_11	0.00428571	23.7686	34.1771	16.3214	17.8557	25.2493	2	19.2864
2019_12	0.0385714	19.8871	35.5943	16.9443	18.65	26.2693	1	20.2091
2019_13	0	15.9543	38.9057	19.98	18.9257	29.4429	4	24.3899
2019_14	0	13.0786	41.0943	22.1029	18.9914	31.5986	1	27.5376
2019_15	0.195714	16.1786	41.9771	23.84	18.1371	32.9086	0	29.617
2019_16	1.36714	30.7314	37.4029	21.9343	15.4686	29.6686	2	24.8392
2019_17	0	18.2129	42.5471	24.8043	17.7429	33.6757	0	31.034
2019_18	0	15.3871	42.9343	25.4157	17.5186	34.175	1	31.8001
2019_19	0.0714286	19.6057	41.2986	25.79	15.5086	33.5443	1	30.6812
2019_20	0.66	23.1014	41.2957	26.5886	14.7071	33.9421	1	31.3747
2019_21	0	21.81	42.7	28.2871	14.4129	35.4936	1	34.2335
2019_22	0.00285714	18.3757	44.3643	30.5743	13.79	37.4693	3	38.1118
2019_23	0.00857143	18.5086	46.0557	31.2586	14.7971	38.6571	1	40.6253
2019_24	2.37857	28.8943	43.1329	31.0829	12.05	37.1079	2	37.5212
2019_25	1.95286	46.8514	38.4357	26.4457	11.99	32.4407	5	28.8924
2019_26	7.21429	55.5814	37.2386	27.2457	9.99286	32.2421	2	28.657
2019_27	24.93	83.1486	30.5386	24.6214	5.91714	27.58	3	21.8955
2019_28	2.37857	80.0714	31.52	24	7.52	27.76	4	22.0653
2019_29	3.39	74.5157	32.35	24.1114	8.23857	28.2307	2	22.6614
2019_30	16.4371	81.2571	31.5714	24.8114	6.76	28.1914	1	22.6522
2019_31	31.3871	88.9557	29.6214	23.9829	5.63857	26.8021	9	20.8492
2019_32	23.8186	90.7243	28.6371	23.6843	4.95286	26.1607	11	20.0809
2019_33	19.67	90.3414	28.36	22.9343	5.42571	25.6471	8	19.4926
2019_34	16.4957	90.9357	28.5371	23.3043	5.23286	25.9207	13	19.7865
2019_35	20.8871	91.8414	28.0814	23.37	4.71143	25.7257	36	19.561
2019_36	12.1414	89.99	29.5214	23.9071	5.61429	26.7143	34	20.737
2019_37	44.24	94.5886	27.6257	23.9343	3.69143	25.78	42	19.6244
2019_38	11.7043	92.66	27.9457	23.3614	4.58429	25.6536	109	19.4752
2019_39	7.81	89.9571	27.9671	22.6357	5.33143	25.3014	112	19.083
2019_40	4.08714	86.5786	27.6543	21.07	6.58429	24.3621	116	18.0361
2019_41	0.842857	77.1971	28.7329	20.7786	7.95429	24.7557	126	18.4651
2019_42	0.601429	74.4429	28.49	19.0071	9.48286	23.7486	119	17.4054
2019_43	0.495714	82.2957	25.96	18.09	7.87	22.025	123	15.6804
2019_44	4.53714	82.87	27.2929	18.9043	8.38857	23.0986	62	16.7153
2019_45	0.547143	80.9586	27.6371	18.3143	9.32286	22.9757	105	16.5897
2019_46	0	75.4029	26.9114	15.4329	11.4786	21.1721	155	14.872
2019_47	0	73.76	25.7314	13.7057	12.0257	19.7186	144	13.5863
2019_48	0	76.3429	26.38	14.0586	12.3214	20.2193	143	14.017
2019_49	0.00285714	73.5243	24.3343	12.3114	12.0229	18.3229	109	12.5154
2019_50	1.65571	79.1543	24.6129	12.6129	12	18.6129	61	12.6919
2019_51	0.15	78.12	22.6829	9.75	12.9329	16.2164	6	10.9408
2019_52	0.184286	72.4514	22.1457	9.28143	12.8643	15.7136	0	10.6786
2019_53	0.173333	65.2933	20.29	4.34	15.95	12.315	0	8.47443

## Sheet: Table 3
Year	Ward no	Built Up Density	NDVI_Av	NDVI_Max	NDVI_Min	caseDensity
2015	1	0.377971	0.376097	0.554474	0.218507	0.386264
2015	2	0.53609	0.36408	0.565872	0.224603	0.431537
2015	3	0.189542	0.404012	0.55875	0.265031	0
2015	4	0.253012	0.353715	0.434618	0.309912	0
2015	5	0.32526	0.365176	0.447202	0.295689	0
2015	6	0.50486	0.365323	0.522599	0.260276	0.470212
2015	7	0.802407	0.304969	0.441544	0.2551	0
2015	8	0.229613	0.239292	0.361043	0.201672	3.88923
2015	9	0.851921	0.238335	0.310511	0.206761	0.384615
2015	10	0.814332	0.277723	0.364598	0.234425	0
2015	11	0.790199	0.325011	0.501746	0.227204	0.386817
2015	12	0.834277	0.294186	0.42635	0.206287	0
2015	13	0.619702	0.388692	0.568989	0.284173	0
2015	14	1.68571	0.192052	0.252775	0.156225	0
2015	15	1.2942	0.304426	0.465937	0.219387	0
2015	16	0.849492	0.320901	0.482017	0.247827	0
2015	17	0.839316	0.20626	0.302261	0.167311	0.82335
2015	18	0.878167	0.275193	0.37373	0.22454	0.398264
2015	19	1.28835	0.185526	0.25756	0.15203	1.01353
2015	20	1.67585	0.27571	0.3593	0.221167	0.519049
2015	21	0.925199	0.16713	0.208964	0.138843	0.518457
2015	22	0.774835	0.155322	0.212887	0.1297	1.0287
2015	23	0.937634	0.165157	0.22108	0.13976	0
2015	24	0.541855	0.311408	0.396369	0.232374	0.799968
2015	25	0.790656	0.360569	0.516838	0.279988	0.468143
2015	26	0.185047	0.39138	0.525183	0.283559	1.49098
2015	27	0.784332	0.336836	0.435537	0.283946	0.800352
2015	28	0.842207	0.333872	0.441537	0.28733	2.06996
2015	29	0.20117	0.375077	0.585442	0.246188	6.65909
2015	30	0.744777	0.345833	0.475891	0.274166	0.869301
2015	31	0.838852	0.41893	0.51415	0.37667	0.472344
2015	32	0.779977	0.322875	0.440255	0.281903	2.52143
2015	33	0.753505	0.396163	0.511565	0.340619	0.402917
2015	34	0.715488	0.282253	0.376135	0.25204	1.75454
2015	35	0.925399	0.218288	0.28825	0.196	1.17716
2015	36	1.06948	0.284455	0.410869	0.231494	0.888415
2015	37	0.77461	0.346793	0.496816	0.277874	0
2015	38	0.810842	0.253441	0.366468	0.192741	0.941221
2015	39	0.754537	0.222531	0.2984	0.131	1.33209
2015	40	0.842741	0.200526	0.264388	0.16615	0
2015	41	0.740131	0.1901	0.22905	0.151494	0.786473
2015	42	1.08218	0.207431	0.252857	0.199071	0.422351
2015	43	0.685681	0.305007	0.373259	0.251044	0.448672
2015	44	0.654341	0.22853	0.321563	0.181525	1.02533
2015	45	0.786838	0.309316	0.392237	0.272928	4.14895
2015	46	0.684559	0.395408	0.49635	0.347259	2.4266
2015	47	1.11913	0.463202	0.585942	0.239392	0
2015	48	0.670498	0.337485	0.431519	0.293453	1.9115
2015	49	0.8391	0.302668	0.363147	0.274387	1.52882
2015	50	0.73494	0.362	0.480248	0.293682	2.0285
2015	51	0.63908	0.35469	0.476817	0.260577	3.83142
2015	52	0.509733	0.392602	0.546253	0.2491	2.52302
2015	53	0.640552	0.36498	0.496566	0.224506	1.36836
2015	54	0.701233	0.362542	0.523637	0.274265	8.09561
2015	55	0.547154	0.392509	0.555333	0.250699	1.58648
2015	56	0.461425	0.440137	0.631413	0.259947	2.42229
2015	57	0.679342	0.401159	0.602692	0.230073	6.57717
2015	58	0.65417	0.356576	0.478896	0.260645	2.41663
2015	59	0.602204	0.412624	0.566396	0.29888	1.96059
2015	60	0.369691	0.397459	0.551558	0.206045	2.42356
2015	61	0.682612	0.332924	0.499888	0.226821	1.39056
2015	62	0.433891	0.396188	0.58475	0.253897	1.01683
2015	63	0.646755	0.365344	0.543085	0.268091	0.397141
2015	64	0.310788	0.317871	0.443195	0.235821	1.15545
2015	65	0.792254	0.288022	0.420895	0.218542	1.28634
2015	66	0.845397	0.259378	0.345422	0.201807	0
2015	67	0.818528	0.257434	0.344592	0.192838	0.769408
2015	68	0.657041	0.324678	0.475799	0.221999	1.5566
2015	69	0.748301	0.197808	0.26165	0.160881	1.0329
2015	70	0.659631	0.305207	0.44291	0.227071	0.504821
2015	71	0.856182	0.224292	0.30185	0.169408	0.965904
2015	72	0.0731707	0.371961	0.523648	0.230117	0
2015	73	0.0868486	0.258222	0.338812	0.161955	0.927859
2015	74	0.473977	0.412911	0.617484	0.256829	0.405186
2015	75	2.12318	0.388036	0.549051	0.253654	0
2015	76	1.70037	0.339617	0.486266	0.262941	0
2015	77	0.843938	0.272692	0.376664	0.203074	0
2015	78	0.792132	0.300973	0.426776	0.225336	0.401332
2015	79	0.35203	0.396504	0.608983	0.253193	0.77101
2015	80	0.430472	0.302695	0.475574	0.151388	2.0009
2015	81	0.095155	0.396134	0.594018	0.245526	1.20642
2015	82	0.799413	0.295452	0.420872	0.204666	1.47312
2015	83	0.758342	0.306589	0.415568	0.187769	0
2015	84	0.161356	0.423533	0.726997	0.218161	1.6363
2015	85	0.235229	0.419343	0.661231	0.220402	1.77968
2016	1	0.4271	0.355903	0.515683	0.227818	0.386264
2016	2	0.542281	0.349996	0.539042	0.234645	0.431537
2016	3	0.221971	0.390945	0.570481	0.243495	0
2016	4	0.253012	0.31222	0.486032	0.206068	0.407714
2016	5	0.329873	0.341023	0.490023	0.266268	1.39535
2016	6	0.527856	0.346484	0.516243	0.248829	1.88085
2016	7	0.802407	0.300764	0.404694	0.246366	1.68464
2016	8	0.232396	0.2431	0.31037	0.174916	2.72246
2016	9	0.851921	0.244189	0.314596	0.166004	2.30769
2016	10	0.814332	0.273386	0.366887	0.232415	0.79384
2016	11	0.790199	0.32182	0.427119	0.244369	0.386817
2016	12	0.834277	0.289334	0.399608	0.217762	2.22114
2016	13	0.628471	0.392384	0.527328	0.288834	1.57965
2016	14	1.68571	0.202335	0.229725	0.1617	0
2016	15	1.2942	0.277464	0.412837	0.217363	0.514456
2016	16	0.877193	0.314226	0.411737	0.24705	0.472434
2016	17	0.839316	0.210531	0.260175	0.169761	1.23503
2016	18	0.878167	0.279306	0.36405	0.22247	1.99132
2016	19	1.28835	0.181908	0.24013	0.14428	2.53383
2016	20	1.67585	0.279501	0.393133	0.20895	0
2016	21	0.925199	0.160761	0.202621	0.144764	1.03691
2016	22	0.774835	0.152721	0.18895	0.136413	2.57175
2016	23	0.937634	0.165203	0.20571	0.14091	0.952154
2016	24	0.547065	0.313711	0.429781	0.218579	5.19979
2016	25	0.790656	0.34101	0.495706	0.2713	0
2016	26	0.217356	0.375537	0.531416	0.277329	0.993986
2016	27	0.784332	0.317932	0.440692	0.273283	3.60158
2016	28	0.842207	0.324815	0.434673	0.269163	4.13993
2016	29	0.218713	0.339787	0.584268	0.228919	8.22594
2016	30	0.762943	0.327785	0.482397	0.257118	7.38906
2016	31	0.838852	0.407603	0.505653	0.354345	10.3916
2016	32	0.779977	0.31111	0.419434	0.264893	5.54715
2016	33	0.753505	0.373029	0.505752	0.312422	0.805834
2016	34	0.715488	0.28245	0.377667	0.228882	3.94771
2016	35	0.925399	0.218686	0.267156	0.158675	0.784775
2016	36	1.06948	0.272136	0.363881	0.220188	1.77683
2016	37	0.785368	0.339926	0.455835	0.265806	1.71497
2016	38	0.810842	0.253103	0.326438	0.201203	1.88244
2016	39	0.754537	0.221568	0.282278	0.169639	4.88433
2016	40	0.842741	0.187785	0.254525	0.172112	3.8743
2016	41	0.740131	0.192961	0.22655	0.161137	1.96618
2016	42	1.08218	0.201884	0.253329	0.172536	2.11175
2016	43	0.685681	0.296644	0.390248	0.246393	3.1407
2016	44	0.654341	0.217404	0.2877	0.189621	3.58864
2016	45	0.786838	0.306599	0.408679	0.252894	10.891
2016	46	0.684559	0.388164	0.507384	0.31059	6.30915
2016	47	1.11913	0.445714	0.606423	0.379858	0
2016	48	0.670498	0.318613	0.443907	0.278165	6.21237
2016	49	0.8391	0.28922	0.378258	0.258266	6.11527
2016	50	0.73494	0.335126	0.465348	0.29553	1.01425
2016	51	0.63908	0.326326	0.51859	0.248724	1.91571
2016	52	0.537851	0.363129	0.505821	0.25686	4.20504
2016	53	0.664365	0.340243	0.458446	0.244918	4.10509
2016	54	0.730927	0.342158	0.492649	0.27153	14.2637
2016	55	0.563651	0.374897	0.564949	0.249113	1.9831
2016	56	0.47759	0.428161	0.584089	0.297903	7.26686
2016	57	0.687887	0.389223	0.55614	0.29927	11.6068
2016	58	0.72303	0.342544	0.477198	0.260543	3.38328
2016	59	0.613602	0.395426	0.533624	0.287363	2.94089
2016	60	0.419884	0.38055	0.540941	0.247314	6.05889
2016	61	0.701424	0.310586	0.431284	0.23	4.63521
2016	62	0.459726	0.383743	0.584996	0.242898	3.05049
2016	63	0.649001	0.353153	0.533404	0.26598	7.14853
2016	64	0.333715	0.292693	0.493175	0.243398	15.4059
2016	65	0.794014	0.27371	0.34313	0.215737	0.857559
2016	66	0.845397	0.252459	0.319357	0.200548	7.10395
2016	67	0.837563	0.241632	0.341332	0.19987	10.7717
2016	68	0.675874	0.305779	0.402898	0.226112	3.50235
2016	69	0.748301	0.191392	0.251204	0.160785	1.54935
2016	70	0.694811	0.295962	0.405496	0.227477	4.03857
2016	71	0.856182	0.21051	0.285508	0.17205	1.93181
2016	72	0.0731707	0.379955	0.502138	0.257598	0
2016	73	0.0868486	0.246617	0.328971	0.208207	0.927859
2016	74	0.498923	0.416992	0.621715	0.264671	1.62075
2016	75	2.32349	0.379399	0.510898	0.254048	0.388606
2016	76	1.74632	0.333166	0.43707	0.243795	1.54351
2016	77	0.843938	0.260267	0.335508	0.20986	1.175
2016	78	0.792132	0.293724	0.375964	0.231444	2.40799
2016	79	0.410702	0.379477	0.598993	0.250082	0
2016	80	0.474824	0.278531	0.4709	0.187947	2.0009
2016	81	0.114361	0.385055	0.573462	0.232282	1.80963
2016	82	0.80308	0.264285	0.431461	0.20946	3.43727
2016	83	0.764408	0.28869	0.42744	0.209299	2.46853
2016	84	0.180765	0.396887	0.715901	0.221699	1.6363
2016	85	0.258919	0.397665	0.618917	0.221816	3.55935
2017	1	0.429477	0.382756	0.547721	0.219084	0.772529
2017	2	0.541042	0.354568	0.559338	0.233409	1.72615
2017	3	0.219206	0.415598	0.574959	0.261296	0.472099
2017	4	0.253012	0.336866	0.493733	0.236314	0.815428
2017	5	0.329873	0.336978	0.495796	0.24529	1.39535
2017	6	0.527856	0.354067	0.548272	0.248515	7.05318
2017	7	0.802407	0.295089	0.450619	0.238334	2.1058
2017	8	0.232396	0.236804	0.331163	0.127446	3.11139
2017	9	0.851921	0.235265	0.351836	0.179968	2.30769
2017	10	0.814332	0.267328	0.412265	0.209775	1.19076
2017	11	0.790199	0.318821	0.502358	0.240054	1.54727
2017	12	0.834277	0.299132	0.413521	0.205367	1.33268
2017	13	0.628471	0.400219	0.557994	0.305054	2.36948
2017	14	1.68571	0.19655	0.2955	0.16	1.15902
2017	15	1.2942	0.283548	0.450375	0.197513	0
2017	16	0.877193	0.311957	0.467687	0.241237	0.944867
2017	17	0.852228	0.209033	0.299121	0.1563	2.88173
2017	18	0.878167	0.279169	0.410777	0.224163	1.99132
2017	19	1.28835	0.175569	0.26461	0.13813	2.53383
2017	20	1.67585	0.266613	0.430717	0.1752	1.55715
2017	21	0.925199	0.166586	0.229129	0.133393	3.11074
2017	22	0.774835	0.152414	0.22975	0.118625	3.60045
2017	23	0.937634	0.164669	0.24015	0.12989	2.85646
2017	24	0.547065	0.301216	0.406194	0.240236	9.19963
2017	25	0.790656	0.343367	0.502826	0.264135	1.40443
2017	26	0.218425	0.375092	0.510809	0.258574	0.496993
2017	27	0.784332	0.324194	0.416129	0.269317	4.40194
2017	28	0.842207	0.333843	0.478977	0.27516	5.7959
2017	29	0.218713	0.355203	0.525415	0.230778	5.87567
2017	30	0.767484	0.340227	0.518389	0.263153	1.7386
2017	31	0.838852	0.410964	0.527058	0.358533	9.91923
2017	32	0.779977	0.319185	0.45875	0.259052	9.07716
2017	33	0.753505	0.368756	0.517048	0.30077	0.805834
2017	34	0.715488	0.272314	0.382568	0.228708	8.7727
2017	35	0.925399	0.211213	0.299988	0.181962	3.1391
2017	36	1.06948	0.270078	0.404119	0.195363	1.77683
2017	37	0.785368	0.353215	0.479224	0.272456	2.57246
2017	38	0.810842	0.258843	0.358988	0.194641	3.29427
2017	39	0.754537	0.212409	0.309533	0.17035	4.88433
2017	40	0.842741	0.181811	0.271413	0.147938	3.44382
2017	41	0.740131	0.185077	0.255613	0.154581	3.14589
2017	42	1.08218	0.201487	0.246343	0.18155	2.11175
2017	43	0.685681	0.305325	0.408216	0.247163	4.93539
2017	44	0.654341	0.221361	0.295192	0.182292	10.2533
2017	45	0.786838	0.297623	0.383262	0.257544	11.9282
2017	46	0.684559	0.388639	0.509876	0.333278	14.5596
2017	47	1.11913	0.456057	0.583854	0.381504	0.832709
2017	48	0.670498	0.325556	0.42946	0.238054	5.73449
2017	49	0.8391	0.291625	0.394195	0.253413	6.62488
2017	50	0.73494	0.347306	0.46295	0.287992	0.507125
2017	51	0.63908	0.34581	0.497087	0.262217	2.87356
2017	52	0.537851	0.369004	0.510853	0.247354	1.68202
2017	53	0.664365	0.339147	0.483826	0.227324	18.701
2017	54	0.728643	0.352702	0.510045	0.264906	18.1187
2017	55	0.563651	0.388097	0.579557	0.258413	5.15607
2017	56	0.47759	0.448554	0.65412	0.29299	13.7263
2017	57	0.687887	0.397183	0.565545	0.302175	23.6004
2017	58	0.72303	0.329959	0.47136	0.252606	12.5665
2017	59	0.613602	0.401909	0.583547	0.287623	4.90148
2017	60	0.419884	0.400371	0.585664	0.237242	11.3099
2017	61	0.701424	0.34513	0.532949	0.224882	5.56225
2017	62	0.458967	0.421199	0.602575	0.241294	3.5589
2017	63	0.649001	0.374153	0.582883	0.268387	6.75139
2017	64	0.333715	0.336156	0.478683	0.227381	13.0951
2017	65	0.794014	0.285939	0.405046	0.213877	4.71658
2017	66	0.845397	0.253831	0.359729	0.178166	11.3663
2017	67	0.837563	0.252923	0.379524	0.189788	22.3128
2017	68	0.675874	0.325721	0.475997	0.216461	10.8962
2017	69	0.748301	0.19834	0.270669	0.165065	4.64804
2017	70	0.694811	0.301601	0.432631	0.209647	6.56267
2017	71	0.856182	0.213525	0.290342	0.163433	7.72723
2017	72	0.0731707	0.395008	0.53289	0.244329	0.455415
2017	73	0.0868486	0.257028	0.405057	0.182838	1.85572
2017	74	0.496655	0.430814	0.571286	0.251327	2.02593
2017	75	2.33851	0.388018	0.536764	0.251975	3.10885
2017	76	1.74632	0.353613	0.4671	0.222398	2.31526
2017	77	0.843938	0.270965	0.37611	0.205136	1.56666
2017	78	0.792132	0.299244	0.412939	0.229045	4.41466
2017	79	0.410702	0.404677	0.557686	0.230632	1.54202
2017	80	0.474824	0.282873	0.444196	0.1877	8.50383
2017	81	0.114361	0.393169	0.622157	0.22834	1.80963
2017	82	0.80308	0.274861	0.413923	0.204061	10.8028
2017	83	0.764408	0.300628	0.463306	0.208183	3.45594
2017	84	0.180765	0.430297	0.692225	0.219392	2.18174
2017	85	0.258919	0.417687	0.606506	0.223061	6.52548
2018	1	0.429477	0.366658	0.546349	0.234827	0
2018	2	0.541042	0.338536	0.535942	0.237085	1.72615
2018	3	0.219206	0.393609	0.560584	0.248022	0
2018	4	0.253012	0.322143	0.415809	0.208301	2.03857
2018	5	0.329873	0.316986	0.448925	0.191796	0.930233
2018	6	0.527856	0.310421	0.482972	0.142682	3.7617
2018	7	0.802407	0.275115	0.400008	0.127452	1.68464
2018	8	0.232396	0.22382	0.33405	0.0904288	3.88923
2018	9	0.851921	0.221357	0.337207	0.0892286	1.53846
2018	10	0.814332	0.258042	0.36455	0.114158	0
2018	11	0.790199	0.288052	0.413085	0.131708	0.386817
2018	12	0.834277	0.262086	0.404396	0.106267	2.22114
2018	13	0.628471	0.352594	0.502353	0.123386	3.94914
2018	14	1.68571	0.1778	0.241725	0.077225	0.386339
2018	15	1.2942	0.262625	0.433337	0.08335	1.02891
2018	16	0.858726	0.276186	0.413523	0.0852433	0.472434
2018	17	0.852228	0.201863	0.284486	0.096125	2.05838
2018	18	0.878167	0.258314	0.3815	0.0965	0
2018	19	1.28835	0.175657	0.25418	0.0736	0
2018	20	1.67585	0.241292	0.3837	0.0751833	0
2018	21	0.925199	0.163007	0.244436	0.0687929	3.11074
2018	22	0.774835	0.153423	0.206462	0.0718	0.51435
2018	23	0.937634	0.162661	0.24062	0.07994	0
2018	24	0.547065	0.285357	0.423766	0.141642	1.59994
2018	25	0.790656	0.301632	0.47225	0.191388	0.936286
2018	26	0.217891	0.345908	0.51616	0.194026	0.496993
2018	27	0.784332	0.293098	0.383446	0.204021	0.400176
2018	28	0.842207	0.319536	0.41999	0.1783	3.31194
2018	29	0.218713	0.354008	0.586164	0.246235	3.13369
2018	30	0.767484	0.327793	0.472403	0.210957	5.2158
2018	31	0.838852	0.392092	0.506848	0.178495	17.0044
2018	32	0.779977	0.292997	0.375774	0.170228	6.55572
2018	33	0.753505	0.346971	0.478837	0.137537	1.20875
2018	34	0.715488	0.261786	0.370215	0.108978	3.94771
2018	35	0.925399	0.202684	0.279494	0.0699437	1.56955
2018	36	1.06948	0.257519	0.367319	0.0863062	1.33262
2018	37	0.785368	0.31131	0.454779	0.0961903	0.428743
2018	38	0.810842	0.229668	0.366024	0.0889912	4.7061
2018	39	0.754537	0.20678	0.303656	0.0919444	2.66418
2018	40	0.842741	0.17408	0.2401	0.0759375	0.430478
2018	41	0.740131	0.178	0.238812	0.0897438	3.93236
2018	42	1.08218	0.201988	0.267971	0.0834786	2.5341
2018	43	0.685681	0.285319	0.389766	0.106004	1.34602
2018	44	0.654341	0.213419	0.310588	0.102096	6.66462
2018	45	0.786838	0.285617	0.370202	0.181772	9.85375
2018	46	0.684559	0.370922	0.485063	0.191709	13.5889
2018	47	1.11913	0.446844	0.589904	0.255335	0
2018	48	0.670498	0.318951	0.420487	0.227907	2.86725
2018	49	0.8391	0.283681	0.367203	0.188729	8.6633
2018	50	0.73494	0.345102	0.422528	0.260804	3.04275
2018	51	0.63908	0.342609	0.47666	0.273314	4.31034
2018	52	0.537851	0.35917	0.519128	0.257515	3.36403
2018	53	0.664365	0.335518	0.503857	0.25295	4.56121
2018	54	0.728643	0.346111	0.495791	0.253031	6.16808
2018	55	0.563651	0.361015	0.519895	0.266549	2.37972
2018	56	0.47759	0.414162	0.578895	0.236499	4.84457
2018	57	0.687887	0.365051	0.504498	0.212261	4.25581
2018	58	0.72303	0.311611	0.455663	0.144863	4.34993
2018	59	0.613602	0.37771	0.547219	0.176285	0.490148
2018	60	0.419884	0.364769	0.499391	0.210649	2.01963
2018	61	0.701424	0.315273	0.476069	0.198053	3.24465
2018	62	0.458967	0.36592	0.54393	0.159163	1.01683
2018	63	0.649001	0.334539	0.506536	0.175801	2.38284
2018	64	0.333715	0.315194	0.480732	0.169638	3.46634
2018	65	0.794014	0.259057	0.384849	0.104227	0.857559
2018	66	0.845397	0.237625	0.349397	0.133866	4.73597
2018	67	0.837563	0.231797	0.32762	0.126922	5.77056
2018	68	0.675874	0.287345	0.428994	0.165017	2.3349
2018	69	0.748301	0.190335	0.287012	0.0914692	5.16449
2018	70	0.694811	0.281803	0.442511	0.10793	4.54339
2018	71	0.856182	0.205046	0.327992	0.09795	4.34657
2018	72	0.0731707	0.352801	0.510143	0.0930095	0
2018	73	0.0868486	0.2255	0.314138	0.0940286	3.71144
2018	74	0.498923	0.381329	0.565299	0.106576	2.43112
2018	75	2.33851	0.363407	0.532429	0.206265	0.388606
2018	76	1.74632	0.313723	0.427393	0.10416	0.385877
2018	77	0.843938	0.241226	0.381362	0.105354	0.783331
2018	78	0.792132	0.268688	0.398198	0.10732	2.40799
2018	79	0.410702	0.377469	0.552419	0.229505	0.77101
2018	80	0.474824	0.284577	0.45079	0.208107	8.0036
2018	81	0.114361	0.371655	0.582672	0.221091	0
2018	82	0.80308	0.272526	0.380711	0.19131	4.41935
2018	83	0.764408	0.297643	0.42806	0.197538	4.44335
2018	84	0.180765	0.405872	0.705177	0.216106	2.72717
2018	85	0.258919	0.381161	0.627761	0.202024	0.593225
2019	1	0.429477	0.398957	0.598232	0.227856	2.31759
2019	2	0.541042	0.356305	0.551889	0.210365	6.47305
2019	3	0.219206	0.404375	0.55094	0.218038	0.472099
2019	4	0.253012	0.309065	0.367659	0.18082	0
2019	5	0.329873	0.336315	0.467646	0.215645	2.7907
2019	6	0.527856	0.35615	0.535281	0.220171	10.8149
2019	7	0.802407	0.315497	0.445477	0.223025	12.2136
2019	8	0.232396	0.251035	0.375448	0.1341	0.388923
2019	9	0.851921	0.252461	0.329539	0.190811	5
2019	10	0.814332	0.304073	0.410271	0.242152	3.9692
2019	11	0.790199	0.355729	0.489808	0.235515	3.09454
2019	12	0.834277	0.303562	0.440992	0.198446	5.33073
2019	13	0.628471	0.420154	0.593874	0.287653	6.31862
2019	14	1.68571	0.216523	0.34295	0.163825	0.386339
2019	15	1.2942	0.29096	0.396613	0.194213	1.54337
2019	16	0.858726	0.30746	0.42534	0.235607	1.88973
2019	17	0.852228	0.228425	0.296604	0.175689	5.76345
2019	18	0.878167	0.302027	0.404687	0.23786	3.98264
2019	19	1.28835	0.19652	0.24341	0.15253	3.54736
2019	20	1.67585	0.287757	0.38995	0.22335	1.55715
2019	21	0.925199	0.182557	0.234793	0.151979	6.73994
2019	22	0.774835	0.17049	0.21565	0.134275	10.8014
2019	23	0.937634	0.177865	0.22658	0.12651	0.952154
2019	24	0.547065	0.3157	0.521739	0.178457	6.79973
2019	25	0.790656	0.322725	0.4678	0.254868	4.68143
2019	26	0.217891	0.374839	0.554223	0.231086	6.9579
2019	27	0.784332	0.319646	0.433638	0.253254	10.4046
2019	28	0.842207	0.340007	0.4528	0.27678	7.86587
2019	29	0.218713	0.37561	0.592625	0.258323	13.3182
2019	30	0.767484	0.342721	0.525882	0.251633	7.38906
2019	31	0.838852	0.400299	0.531636	0.284312	8.97454
2019	32	0.779977	0.299401	0.401019	0.231705	11.5986
2019	33	0.753505	0.382101	0.545633	0.266111	3.62625
2019	34	0.715488	0.287118	0.405424	0.195396	10.9659
2019	35	0.925399	0.23058	0.290806	0.179631	3.53149
2019	36	1.06948	0.293949	0.399206	0.224875	3.55366
2019	37	0.785368	0.330934	0.465674	0.234203	4.28743
2019	38	0.810842	0.256764	0.343059	0.195356	8.9416
2019	39	0.754537	0.230266	0.289022	0.17505	9.32463
2019	40	0.842741	0.203022	0.264937	0.162275	3.8743
2019	41	0.740131	0.192952	0.257263	0.153638	9.83091
2019	42	1.08218	0.202932	0.269764	0.129157	2.95646
2019	43	0.685681	0.316703	0.441782	0.246219	5.83274
2019	44	0.654341	0.245266	0.335754	0.197983	19.9938
2019	45	0.786838	0.315165	0.413629	0.267544	18.6703
2019	46	0.684559	0.4042	0.53357	0.342516	7.76511
2019	47	1.11913	0.453655	0.609565	0.291869	1.66542
2019	48	0.670498	0.329435	0.453659	0.206365	5.73449
2019	49	0.8391	0.315348	0.399021	0.2633	11.7209
2019	50	0.73494	0.358558	0.471512	0.271188	2.53563
2019	51	0.63908	0.35226	0.540279	0.254884	7.18391
2019	52	0.537851	0.388457	0.502521	0.25939	8.41008
2019	53	0.664365	0.360683	0.470305	0.232865	22.3499
2019	54	0.728643	0.369088	0.526044	0.287313	42.4056
2019	55	0.563651	0.406419	0.538821	0.258517	8.32904
2019	56	0.47759	0.461515	0.621321	0.315084	21.8006
2019	57	0.687887	0.411224	0.57891	0.316091	23.2135
2019	58	0.72303	0.356014	0.506569	0.267587	32.8661
2019	59	0.613602	0.42165	0.580273	0.298369	5.39163
2019	60	0.419884	0.416379	0.543653	0.253612	21.812
2019	61	0.701424	0.369014	0.480763	0.24219	25.9572
2019	62	0.458967	0.42206	0.554577	0.245904	10.1683
2019	63	0.649001	0.39779	0.557701	0.280714	9.13423
2019	64	0.333715	0.328518	0.4114	0.229858	14.6356
2019	65	0.794014	0.29089	0.373252	0.221023	13.721
2019	66	0.845397	0.26071	0.336762	0.211648	8.52475
2019	67	0.837563	0.25117	0.345734	0.198136	13.8493
2019	68	0.675874	0.318751	0.449598	0.230404	8.95046
2019	69	0.748301	0.215845	0.276973	0.170619	15.4935
2019	70	0.694811	0.30794	0.404489	0.233134	10.0964
2019	71	0.856182	0.221522	0.2791	0.17875	10.142
2019	72	0.0731707	0.390879	0.54591	0.223136	0
2019	73	0.0868486	0.252612	0.371583	0.177407	3.71144
2019	74	0.498923	0.423293	0.572181	0.266354	8.9141
2019	75	2.33851	0.392302	0.581389	0.252588	4.27467
2019	76	1.74632	0.343853	0.471777	0.21763	2.31526
2019	77	0.843938	0.263529	0.360372	0.195944	3.13332
2019	78	0.792132	0.290128	0.413455	0.204423	3.21066
2019	79	0.410702	0.386612	0.532718	0.233173	6.93909
2019	80	0.474824	0.300709	0.455656	0.207793	10.0045
2019	81	0.118725	0.421034	0.611681	0.236591	6.03209
2019	82	0.80308	0.299463	0.405874	0.217702	13.7491
2019	83	0.764408	0.318143	0.416695	0.202769	12.8363
2019	84	0.180765	0.448231	0.695333	0.211883	2.18174
2019	85	0.258919	0.427668	0.636433	0.22049	9.49161

## Sheet: S1 Figure
Year	Bhopal	Madhya Pradesh	India
2012	0.59	0.033	0.415
2013	0.82	0.173	0.626
2014	3.67	0.293	0.335
2015	1.21	0.29	0.825
2016	3.44	0.434	1.067
2017	5.69	0.367	1.556
2018	3.2	0.62	0.836
2019	9.11	0.577	1.29

## Sheet: S2 Figure
Ward no	caseDensity_12/10K	caseDensity_13/10K	caseDensity_14/10K	caseDensity_15/10K	caseDensity_16/10K	caseDensity_17/10K	caseDensity_18/10K	caseDensity_19/10K
1	0	0	0	0.386264	0.386264	0.772529	0	2.31759
2	0.863073	0.863073	0.431537	0.431537	0.431537	1.72615	1.72615	6.47305
3	0	0	0	0	0	0.472099	0	0.472099
4	0.407714	0	0	0	0.407714	0.815428	2.03857	0
5	0	0	0	0	1.39535	1.39535	0.930233	2.7907
6	0.470212	0	0.470212	0.470212	1.88085	7.05318	3.7617	10.8149
7	0.421159	0.842318	1.68464	0	1.68464	2.1058	1.68464	12.2136
8	1.55569	3.50031	3.88923	3.88923	2.72246	3.11139	3.88923	0.388923
9	0.384615	0.384615	0.769231	0.384615	2.30769	2.30769	1.53846	5
10	0	0.39692	0	0	0.79384	1.19076	0	3.9692
11	0.386817	0	0.386817	0.386817	0.386817	1.54727	0.386817	3.09454
12	0.444227	0	0	0	2.22114	1.33268	2.22114	5.33073
13	0.394914	0.394914	1.57965	0	1.57965	2.36948	3.94914	6.31862
14	0.386339	0	0	0	0	1.15902	0.386339	0.386339
15	0	0	0	0	0.514456	0	1.02891	1.54337
16	0	0	0.472434	0	0.472434	0.944867	0.472434	1.88973
17	0.411675	0	1.23503	0.82335	1.23503	2.88173	2.05838	5.76345
18	0	0.796527	2.38958	0.398264	1.99132	1.99132	0	3.98264
19	0	0	1.5203	1.01353	2.53383	2.53383	0	3.54736
20	0	0	0.519049	0.519049	0	1.55715	0	1.55715
21	0	0	1.03691	0.518457	1.03691	3.11074	3.11074	6.73994
22	0	0.51435	0.51435	1.0287	2.57175	3.60045	0.51435	10.8014
23	0.476077	0	0.952154	0	0.952154	2.85646	0	0.952154
24	0.799968	0.399984	2.3999	0.799968	5.19979	9.19963	1.59994	6.79973
25	0	0	2.80886	0.468143	0	1.40443	0.936286	4.68143
26	0.496993	0.496993	2.48497	1.49098	0.993986	0.496993	0.496993	6.9579
27	1.6007	0.400176	1.6007	0.800352	3.60158	4.40194	0.400176	10.4046
28	0.413993	0.413993	12.0058	2.06996	4.13993	5.7959	3.31194	7.86587
29	1.17513	0.783423	5.87567	6.65909	8.22594	5.87567	3.13369	13.3182
30	0.43465	0.869301	6.51975	0.869301	7.38906	1.7386	5.2158	7.38906
31	0.944688	2.36172	4.2511	0.472344	10.3916	9.91923	17.0044	8.97454
32	2.01715	0.504286	20.6757	2.52143	5.54715	9.07716	6.55572	11.5986
33	0.805834	1.20875	2.4175	0.402917	0.805834	0.805834	1.20875	3.62625
34	2.19317	0.438635	3.07044	1.75454	3.94771	8.7727	3.94771	10.9659
35	0.392388	0	0.392388	1.17716	0.784775	3.1391	1.56955	3.53149
36	0	0	0.444208	0.888415	1.77683	1.77683	1.33262	3.55366
37	0.857486	0	0.428743	0	1.71497	2.57246	0.428743	4.28743
38	0.47061	0.941221	2.82366	0.941221	1.88244	3.29427	4.7061	8.9416
39	0.44403	0	1.33209	1.33209	4.88433	4.88433	2.66418	9.32463
40	0.430478	0	0.430478	0	3.8743	3.44382	0.430478	3.8743
41	1.17971	0	0.786473	0.786473	1.96618	3.14589	3.93236	9.83091
42	0.844702	0	1.6894	0.422351	2.11175	2.11175	2.5341	2.95646
43	0.448672	0.448672	1.34602	0.448672	3.1407	4.93539	1.34602	5.83274
44	1.02533	2.05065	3.58864	1.02533	3.58864	10.2533	6.66462	19.9938
45	0.518618	2.07447	24.8937	4.14895	10.891	11.9282	9.85375	18.6703
46	1.45596	0.485319	5.82383	2.4266	6.30915	14.5596	13.5889	7.76511
47	0	0	0.832709	0	0	0.832709	0	1.66542
48	1.43362	3.823	11.469	1.9115	6.21237	5.73449	2.86725	5.73449
49	1.01921	7.13449	10.7017	1.52882	6.11527	6.62488	8.6633	11.7209
50	0	2.53563	2.53563	2.0285	1.01425	0.507125	3.04275	2.53563
51	0.957854	3.35249	6.22605	3.83142	1.91571	2.87356	4.31034	7.18391
52	2.10252	1.26151	4.20504	2.52302	4.20504	1.68202	3.36403	8.41008
53	0.456121	0.456121	10.9469	1.36836	4.10509	18.701	4.56121	22.3499
54	0	1.15652	5.01157	8.09561	14.2637	18.1187	6.16808	42.4056
55	0	0	3.17297	1.58648	1.9831	5.15607	2.37972	8.32904
56	0.807428	0.403714	4.84457	2.42229	7.26686	13.7263	4.84457	21.8006
57	0	1.16068	9.6723	6.57717	11.6068	23.6004	4.25581	23.2135
58	0	1.9333	6.76655	2.41663	3.38328	12.5665	4.34993	32.8661
59	0.490148	2.45074	2.94089	1.96059	2.94089	4.90148	0.490148	5.39163
60	0.807852	0.403926	2.42356	2.42356	6.05889	11.3099	2.01963	21.812
61	0.927042	1.39056	1.39056	1.39056	4.63521	5.56225	3.24465	25.9572
62	0	0	0	1.01683	3.05049	3.5589	1.01683	10.1683
63	0.397141	0.794281	1.9857	0.397141	7.14853	6.75139	2.38284	9.13423
64	0.385149	0.385149	1.92574	1.15545	15.4059	13.0951	3.46634	14.6356
65	0.42878	1.28634	2.1439	1.28634	0.857559	4.71658	0.857559	13.721
66	2.84158	2.36798	0.947194	0	7.10395	11.3663	4.73597	8.52475
67	2.30822	5.00115	3.07763	0.769408	10.7717	22.3128	5.77056	13.8493
68	0.778301	0.778301	0.778301	1.5566	3.50235	10.8962	2.3349	8.95046
69	1.54935	0.516449	0.516449	1.0329	1.54935	4.64804	5.16449	15.4935
70	1.00964	0.504821	2.52411	0.504821	4.03857	6.56267	4.54339	10.0964
71	1.93181	1.44886	1.93181	0.965904	1.93181	7.72723	4.34657	10.142
72	0	0	0	0	0	0.455415	0	0
73	0.463929	0	1.85572	0.927859	0.927859	1.85572	3.71144	3.71144
74	0.405186	0.405186	1.21556	0.405186	1.62075	2.02593	2.43112	8.9141
75	0	0.388606	0.388606	0	0.388606	3.10885	0.388606	4.27467
76	0	0	0.771754	0	1.54351	2.31526	0.385877	2.31526
77	0	0	0	0	1.175	1.56666	0.783331	3.13332
78	0.401332	0	0.802665	0.401332	2.40799	4.41466	2.40799	3.21066
79	0.385505	0	1.54202	0.77101	0	1.54202	0.77101	6.93909
80	0.500225	1.50068	23.0104	2.0009	2.0009	8.50383	8.0036	10.0045
81	0.603209	1.20642	10.8578	1.20642	1.80963	1.80963	0	6.03209
82	0.982077	2.45519	28.9713	1.47312	3.43727	10.8028	4.41935	13.7491
83	0.987411	1.48112	13.8237	0	2.46853	3.45594	4.44335	12.8363
84	0.545435	0	2.72717	1.6363	1.6363	2.18174	2.72717	2.18174
85	0	0.593225	0.593225	1.77968	3.55935	6.52548	0.593225	9.49161

## Sheet: S7 Figure
Year	Month	Case Number	Av_NDVI	Max_NDVI	Min_NDVI
2012	1	0	0.32	0.69	0.14
2012	2	5	0.28	0.61	0.13
2012	3	2	0.24	0.38	0.13
2012	4	6	0.23	0.41	0.12
2012	5	4	0.23	0.4	0.14
2012	6	1	0.29	0.47	0.16
2012	7	2	0.23	0.38	0.09
2012	8	2	0.28	0.47	0.11
2012	9	14	0.39	0.57	0.18
2012	10	44	0.35	0.5	0.16
2012	11	26	0.3	0.45	0.15
2012	12	8	0.3	0.53	0.13
2013	1	1	0.31	0.68	0.14
2013	2	1	0.31	0.65	0.14
2013	3	1	0.27	0.39	0.15
2013	4	0	0.24	0.42	0.12
2013	5	0	0.24	0.4	0.12
2013	6	1	0.27	0.4	0.17
2013	7	3	0.3	0.53	0.12
2013	8	17	0.28	0.56	0.1
2013	9	32	0.42	0.58	0.2
2013	10	62	0.37	0.54	0.18
2013	11	32	0.33	0.54	0.16
2013	12	8	0.33	0.56	0.15
2014	1	1	0.34	0.73	0.16
2014	2	0	0.34	0.65	0.15
2014	3	0	0.29	0.45	0.13
2014	4	0	0.27	0.45	0.14
2014	5	0	0.27	0.44	0.14
2014	6	4	0.24	0.42	0.13
2014	7	54	0.3	0.44	0.13
2014	8	27	0.35	0.52	0.15
2014	9	86	0.44	0.63	0.19
2014	10	274	0.38	0.59	0.16
2014	11	229	0.33	0.52	0.15
2014	12	31	0.36	0.61	0.16
2015	1	3	0.36	0.72	0.16
2015	2	0	0.32	0.65	0.14
2015	3	0	0.29	0.44	0.14
2015	4	0	0.25	0.41	0.15
2015	5	1	0.24	0.4	0.14
2015	6	4	0.26	0.43	0.14
2015	7	7	0.34	0.48	0.17
2015	8	10	0.33	0.6	0.14
2015	9	71	0.42	0.61	0.19
2015	10	88	0.36	0.51	0.18
2015	11	36	0.33	0.52	0.16
2015	12	11	0.31	0.55	0.15
2016	1	0	0.34	0.7	0.16
2016	2	3	0.31	0.56	0.15
2016	3	4	0.26	0.43	0.13
2016	4	4	0.24	0.45	0.13
2016	5	2	0.23	0.42	0.12
2016	6	4	0.28	0.45	0.12
2016	7	4	0.23	0.35	0.13
2016	8	33	0.35	0.52	0.19
2016	9	113	0.41	0.6	0.2
2016	10	275	0.39	0.56	0.18
2016	11	200	0.33	0.52	0.15
2016	12	21	0.32	0.52	0.14
2017	1	7	0.32	0.69	0.14
2017	2	1	0.3	0.59	0.15
2017	3	0	0.25	0.41	0.13
2017	4	1	0.23	0.41	0.13
2017	5	1	0.24	0.41	0.15
2017	6	6	0.26	0.38	0.13
2017	7	7	0.29	0.47	0.12
2017	8	57	0.37	0.63	0.13
2017	9	240	0.45	0.65	0.23
2017	10	382	0.39	0.57	0.21
2017	11	357	0.33	0.54	0.16
2017	12	33	0.34	0.64	0.16
2018	1	12	0.33	0.71	0.14
2018	2	1	0.32	0.66	0.16
2018	3	4	0.26	0.43	0.15
2018	4	8	0.26	0.47	0.14
2018	5	10	0.24	0.43	0.14
2018	6	8	0.25	0.41	0.14
2018	7	15	0.25	0.43	0.11
2018	8	41	0.16	0.37	0.07
2018	9	71	0.41	0.63	0.21
2018	10	223	0.39	0.59	0.2
2018	11	63	0.32	0.47	0.17
2018	12	158	0.32	0.52	0.16
2019	1	7	0.32	0.67	0.15
2019	2	12	0.32	0.7	0.16
2019	3	12	0.27	0.42	0.15
2019	4	3	0.27	0.45	0.17
2019	5	6	0.25	0.43	0.16
2019	6	11	0.24	0.35	0.13
2019	7	11	0.34	0.47	0.16
2019	8	75	0.29	0.57	0.13
2019	9	335	0.38	0.61	0.18
2019	10	486	0.44	0.62	0.22
2019	11	569	0.39	0.6	0.21
2019	12	176	0.38	0.58	0.2

## Sheet: S2 Table
Variable	Year	Mean	Minimum	Maximum	SD	Percentile
						0.25	0.5	0.75
Mean Temperature	2012	25.56	16.24	36.4	5.28	21.01	25.46	30.23
	2013	25.24	16.54	36.68	5.02	20.84	25.84	27.66
	2014	25.79	14.82	37.78	5.99	21.11	25.43	30.8
	2015	25.71	15.685	36.67	5.48	23.11	25.85	28.82
	2016	26.02	16.29	37.68	5.37	21.02	25.56	29.39
	2017	26.25	16.1	36.65	5.17	21.83	26.12	30.04
	2018	26.14	16.06	36.88	5.43	22.38	25.45	29.49
	2019	25.48	12.31	38.65	6.24	20.32	25.65	29.56
	2012-2019	25.9	11.54	39.29	5.53	21.94	25.72	29.19
Maximum Temp	2012	32.51	25.07	43.87	5.16	28.73	30.1	37.55
	2013	31.66	25.01	44.71	5.1	28.46	29.41	35.09
	2014	32.42	22.82	45.49	6.03	28.66	29.92	38.99
	2015	32.36	20.09	44.72	5.61	29.05	31.4	34.29
	2016	32.69	23.79	45.86	5.61	28.82	29.69	37.46
	2017	33.18	24.5	44.04	5.17	29.71	31.25	36.93
	2018	33.02	26.27	44.6	5.58	28.95	31.23	37.21
	2019	31.65	20.29	46.06	6.59	27.51	28.73	37.32
	2012-2019	32.52	17.56	47.52	5.73	28.59	30.61	36.48
Minimum Temperature	2012	18.62	7.29	28.94	6.45	12.11	19.92	23.83
	2013	18.82	6.73	28.97	6.11	12.51	21.41	23.48
	2014	19.15	6.16	30.08	5.52	12.94	20.29	23.99
	2015	19.06	7.15	29.01	6.13	13.98	20.26	23.81
	2016	19.35	8.8	29.79	6.24	12.85	21.2	23.89
	2017	19.33	7.7	29.49	6.02	13.87	21.8	23.77
	2018	19.27	5.67	29.51	6.19	13.97	20.42	24.09
	2019	19.31	4.34	31.26	6.86	13.36	21.07	24.05
	2012-2019	19.27	2.31	33.21	6.37	13.87	20.8	23.96
Diurnal Temperature Range (DTR)	2012	13.88	4.27	21.72	4.97	10.09	15.06	17.85
	2013	12.84	4.21	21.37	5.09	7.38	14.74	17.41
	2014	13.26	4.77	20.25	4.18	10.58	14.27	16.61
	2015	13.3	4.65	19.3	4.22	9.57	13.84	17.01
	2016	13.34	4.28	20.31	5.07	7.51	15.25	17.64
	2017	13.84	6.13	20.26	4.4	9.5	15.15	17.43
	2018	13.74	4.74	20.79	4.6	9.56	15.57	17.03
	2019	12.34	3.69	18.99	5.04	7.69	12.32	17.42
	2012-2019	13.26	1.78	23.74	4.95	8.86	14.27	17.4
Rainfall (mm)	2012	3.1	0	39.73	7.09	0	0.1	1.75
	2013	4.3	0	37.22	2.14	0.002	0.447	4.28
	2014	2.73	0	21.72	5.11	0.02	0.33	2.73
	2015	3.65	0	45.48	7.74	0.003	0.28	3.09
	2016	4.18	0	55.44	9.5	0	0.03	3.63
	2017	2.33	0	17.06	4.52	0	0.02	2.46
	2018	2.55	0	19	4.98	0	0.014	2.94
	2019	4.98	0	44.24	9.46	0.003	0.2	4.31
	2012-2019	3.52	0	132.33	10.21	0	0	1.32
Relative Humidity (%)	2012	47.8	9.47	91.78	26.13	23.11	44.19	70.93
	2013	54.99	15.78	92.87	26.69	26.59	54.16	84
	2014	51.67	15.08	90.55	23.45	34.6	49.12	73.32
	2015	51.43	14.21	89.86	23.91	28.61	49.76	71.85
	2016	49.3	13.55	92.28	27.63	26.31	40.99	84.49
	2017	45.92	7.85	85.96	25.32	21.58	41.18	72.32
	2018	45.38	10.46	91.23	27.05	22.08	42.33	70.17
	2019	54.19	13.08	94.59	29.98	23.43	65.29	81.77
	2012-2019	50.23	5.32	95.43	26.92	24.35	46.86	78.07
